# Supplementary material for: Evaluating poverty alleviation strategies in a developing country
Source: PLoS One. 2020 Jan 13;15(1):e0227176. doi: 10.1371/journal.pone.0227176 (PMC6957162; doi:10.1371/journal.pone.0227176)
Supplement: S1 Table — (XLSX) [file pone.0227176.s006.xlsx]

## Sheet: SCM
	C1: Quality support structure	C2: Strong Institutions of the poor	C3: Communities heroes driving the programme	C4: Continuous capacity building of the CBOs	C5: Mainstream Financial Institutions supporting CBOs	C6: Good Governance systems and processes in place	C7: Strong monitoring mechanism	C8: Implementation process	C9: Linkages / Convergences / Partnerships	C10: Enabling Policy & Political will	CC: People coming out of poverty	C11: Customized need based finance	C12: Developing repayment culture	C13: Livelihood diversification	C14: Skill development and Entrepreneurship	C15: Multi Sectoral Collective Enterprise development	C16: Value addition by collectives	C17: Market Linkages	C18: Climate smart production systems	C19: Affordable and approachable education and health care	C20: Social inclusion	C21: Building of personal assets	C22: Adequate knowledge base	C23: Vulnerability reduction
C1: Quality support structure	0	0.859684	0	0	0	0	0	0	0	0	0	0	0	0	0	0	0	0	0	0	0	0	0	0
C2: Strong Institutions of the poor	0	0	0	0	0	0	0	0.790767	0	0	0.870535	0	0	0	0	0.807386	0	0	0	0	0	0	0	0
C3: Communities heroes driving the programme	0	0.837071	0	0	0	0	0	0	0	0	0	0	0	0	0	0	0	0	0	0	0	0	0	0
C4: Continuous capacity building of the CBOs	0	0.6	0	0	0	0	0	0	0	0	0.869257	0	0	0	0.831897	0	0	0	0	0	0	0	0	0
C5: Mainstream Financial Institutions supporting CBOs	0	0.818412	0	0	0	0	0	0	0	0	0.824823	0.847708	0	0	0	0	0	0	0	0	0	0	0	0
C6: Good Governance systems and processes in place	0.7	0.829798	0	0.816351	0	0	0	0.7679	0	0	0	0	0	0	0	0	0	0	0	0	0	0	0	0
C7: Strong monitoring mechanism	0	0	0	0	0	0.797264	0	0	0	0	0	0	0	0	0	0	0	0	0	0	0	0	0	0
C8: Implementation process	0	0.847492	0	0	0	0	0	0	0	0	0	0	0	0	0	0	0	0	0	0	0	0	0	0
C9: Linkages / Convergences / Partnerships	0	0.75	0	0.7	0	0	0	0	0	0	0	0	0	0	0	0.75	0	0	0	0	0	0	0	0
C10: Enabling Policy & Political will	0	0	0	0	0	0	0	0	0.7	0	0	0	0	0	0	0	0	0	0	0	0	0	0	0
CC: People coming out of poverty	0	0	0	0	0	0	0	0	0	0	0	0	0	0	0	0	0	0	0	0	0	0	0	0
C11: Customized need based finance	0	0	0	0	0	0	0	0	0	0	0	0	0	0.65	0.795137	0.779068	0	0	0	0	0	0	0	0
C12: Developing repayment culture	0	0.85	0	0	0.8	0	0	0	0	0	0	0	0	0	0	0	0	0	0	0	0	0	0	0
C13: Livelihood diversification	0	0	0	0	0	0	0	0	0	0	0.824673	0	0	0	0	0.790043	0	0	0	0	0	0	0	0
C14: Skill development and Entrepreneurship	0	0	0	0	0	0	0	0	0	0	0.818279	0	0	0.75	0	0.7	0	0	0	0	0	0	0	0
C15: Multi Sectoral Collective Enterprise development	0	0	0	0	0	0	0	0	0	0	0.790655	0	0	0.807066	0	0	0.824295	0	0	0	0	0	0	0
C16: Value addition by collectives	0	0	0	0	0	0	0	0	0	0	0	0	0	0.752289	0	0.729944	0	0	0.743648	0	0	0	0	0
C17: Market Linkages	0	0	0	0	0	0	0	0	0	0	0	0	0	0.75	0	0	0	0	0	0	0	0	0	0
C18: Climate smart production systems	0	0	0	0	0	0	0	0	0	0	0	0	0	0.769606	0	0.718751	0.760428	0	0	0	0	0	0	0.7
C19: Affordable and approachable education and health care	0	0	0	0	0	0	0	0	0	0	0.785102	0	0	0	0.686601	0	0	0	0	0	0	0.730368	0	0.764573
C20: Social inclusion	0	0	0	0	0	0	0	0	0	0	0.839352	0	0	0	0	0	0	0	0	0	0	0	0	0
C21: Building of personal assets	0	0	0	0	0	0	0	0	0	0	0.815866	0	0	0	0	0	0	0	0	0	0	0	0	0
C22: Adequate knowledge base	0	0.65	0	0	0	0	0	0.7	0	0	0	0	0	0	0	0	0	0	0	0	0	0	0	0
C23: Vulnerability reduction	0	0	0	0	0	0	0	0	0	0	0.807236	0	0	0	0	0	0	0	0	0	0	0	0	0
